# Supplementary material for: An Exploratory Study on Farming System and Meat Quality of Black Alpine Pig
Source: Animals (Basel). 2025 Dec 21;16(1):22. doi: 10.3390/ani16010022 (PMC12784736; doi:10.3390/ani16010022)
Supplement: Supplementary file 1 [file animals-16-00022-s001.zip]

Archive with 1 entries (1 files):
- animals-4037341-supplementary.pdf
